# Supplementary material for: Dynamic analysis of immune status in patients with intracranial germ cell tumor and establishment of an immune risk prognostic model
Source: Front Immunol. 2022 Oct 11;13:1010146. doi: 10.3389/fimmu.2022.1010146 (PMC9592720; doi:10.3389/fimmu.2022.1010146)
Supplement: Supplementary Table — General characteristics of iGCTs patients in prospective study cohort. Typical sites: neurohypophysis, pineal region, and basal ganglia regions. [file Table_1.xlsx]

## Sheet: Sheet1
	gender	age	status	Follow-up time/Actual survival time	sites	HCG	Classification	Stage	Treatment	Chemotherapy	Scores	3y_possibility
Patient1	Male	24	Survival	30	ventricles	Positive	GCT	M0	Radio-chemo	BEP*6	215	0.675
Patient2	Male	16	Survival	31	single lesion at uncommon sites	Positive	NGGCT	M0	Radio-chemo	EP*6	242.5	0.82
Patient3	Female	14	Survival	28	single lesion at common sites	Negative	GCT	M0	Surgery+Radio-chemo	EP*6	312.5	>90%
Patient4	Male	13	Survival	29	bifocus	Negative	GCT	M0	Radio-chemo	EP*6	270	0.9
Patient5	Male	11	Survival	30	multiple lesions	Positive	GCT	M1	Radio-chemo	EP*6	330	>90%
Patient6	Male	5	Survival	29	ventricles	Negative	Immature teratoma	M0	Surgery+Radio-chemo	IEP*2;EP*5	192.5	0.55
Patient7	Male	21	Survival	24	single lesion at common sites	Negative	GCT	M0	Surgery+Radio-chemo	EP*6	265	0.875
Patient8	Male	31	Survival	24	multiple lesions	Negative	GCT	M1	Surgery+Radio-chemo	EP*6	307.5	>90%
Patient9	Female	27	Survival	24	single lesion at common sites	Negative	GCT	M0	Surgery+Radio-chemo	EP*9	232.5	0.75
Patient10	Male	5	Death	21	single lesion at common sites	Positive	Mixed gct(98%immature teratoma, 1%yolk sac tumor, 1%germinoma)	M0	Surgery+Radio-chemo	EP*2;IEP*4	215	0.675
Patient11	Male	20	Death	16	ventricles	Positive	Mixed gct(70%germinoma,15%yolk sac tumor,13%teratoma,2%choriocarcinoma)	M1	Surgery+Chemo	None	115	0.15
